# Supplementary material for: Thymol@activated Carbon Nanohybrid for Low-Density Polyethylene-Based Active Packaging Films for Pork Fillets’ Shelf-Life Extension
Source: Foods. 2023 Jul 3;12(13):2590. doi: 10.3390/foods12132590 (PMC10340350; doi:10.3390/foods12132590)
Supplement: Supplementary file 1 [file foods-12-02590-s001.zip]

Archive with 1 entries (1 files):
- foods-2460868-supplementary.pdf
